# Supplementary material for: The Relationship between Low-Sodium Salt Intake and Both Blood Pressure Level and Hypertension in Chinese Residents
Source: Nutrients. 2024 Jun 17;16(12):1909. doi: 10.3390/nu16121909 (PMC11206867; doi:10.3390/nu16121909)
Supplement: Supplementary file 1 [file nutrients-16-01909-s001.zip]

Archive with 1 entries (1 files):
- nutrients-3052990-supplementary.pdf
